# Supplementary material for: Somatic retrotransposition is infrequent in glioblastomas
Source: Mob DNA. 2016 Nov 11;7:22. doi: 10.1186/s13100-016-0077-5 (PMC5105304; doi:10.1186/s13100-016-0077-5)
Supplement: Additional file 1: Table S1. — Sequencing information and statistics. (XLS 33 kb) [file 13100_2016_77_MOESM1_ESM.xls]

## Sheet: Sheet1
Additional file 1 Table S1. Sequencing information and statistics
Sequencing		Sample ID	TruSeq v2 DNA		Single or Paired end	Read Length	Total Read Count	Total Peaks obtained	Reference L1HS/L1PA2 peaks
Batch	Facility		Index	Barcode
Primary Glioblastoma samples
1	JHU Core	714_B	7	CAGATC(A)	SE	100	18593048	2001	878
		714_C	13	AGTCAA(C)	SE	100	19863683	1709	846
		832_B	2	CGATGT(A)	SE	100	15008196	1628	819
		832_C	5	ACAGTG(A)	SE	100	15588374	1618	797
2	Hudson Alpha	772_B	2	CGATGT(A)	SE	100	20474372	2120	868
		772_C	5	ACAGTG(A)	SE	100	28314944	3054	934
		847_B	7	CAGATC(A)	SE	100	24656070	2311	834
		847_C	13	AGTCAA(C)	SE	100	28524131	3129	872
3	Hudson Alpha	750_B	1	ATCACG(A)	PE	100	29759626	2932	918
		750_C	8	ACTTGA(A)	PE	100	29202862	4527	922
		897_B	10	TAGCTT(A)	PE	100	31600619	3046	939
		897_C	20	GTGGCC(T)	PE	100	24488309	2119	900
		922_B	22	CGTACG(T)	PE	100	21441201	2441	836
		922_C	25	ACTGAT(A)	PE	100	25973544	4170	804
4	JHU Core	832_T	23	GAGTGG(A)	PE	100	11277107	2164	736
		847_T	25	ACTGAT(A)	PE	100	11606533	2056	731
		897_T	27	ATTCCT(T)	PE	100	11026232	1751	774
		922_T	2	CGATGT(A)	PE	100	7615459	1454	691
Secondary Glioblastoma samples
4	JHU Core	007_B	1	ATCACG(A)	PE	100	5105633	1316	628
		007_T	21	GTTTCG(G)	PE	100	9446132	2250	771
		029_B	10	TAGCTT(A)	PE	100	7895221	1377	624
		029_T	11	GGCTAC(A)	PE	100	4607205	1165	563
		083_B	8	ACTTGA(A)	PE	100	6614120	1420	657
		083_T	9	GATCAG(A)	PE	100	8055535	1522	316
Table S1: Next generation sequencing batch information and number of reads and peaks generated after computational analysis (Sample ID_B: Blood, C: Cell cultures/Oncospheres from glioblastoma, T: Tumor tissue; SE: single-end, PE: paired-end)
